# Supplementary material for: Comprehensive analysis of aerobic glycolysis-related genes for prognosis, immune features and drug treatment strategy in prostate cancer
Source: Front Oncol. 2022 Sep 29;12:905888. doi: 10.3389/fonc.2022.905888 (PMC9556868; doi:10.3389/fonc.2022.905888)
Supplement: Supplementary file 5 [file Table_1.xlsx]

## Sheet: gsea_report_for_high_1647689716
NAME	SIZE	ES	NES	NOM p-val	FDR q-val	FWER p-val
CYTOKINE-CYTOKINE RECEPTOR INTERACTION	291	0.647226	2.16895	0	0.00926943	0.003
AFRICAN TRYPANOSOMIASIS	36	0.736211	2.16501	0	0.00555299	0.004
MICRORNAS IN CANCER	267	0.551487	2.15635	0	0.003702	0.004
TH1 AND TH2 CELL DIFFERENTIATION	90	0.758129	2.12646	0	0.00331652	0.006
ECM-RECEPTOR INTERACTION	87	0.684353	2.101	0	0.00246285	0.009
AMOEBIASIS	101	0.661112	2.07134	0	0.0031055	0.014
PROTEIN DIGESTION AND ABSORPTION	103	0.586559	2.05304	0	0.00373563	0.018
INTESTINAL IMMUNE NETWORK FOR IGA PRODUCTION	45	0.802096	2.03564	0	0.0037495	0.02
TNF SIGNALING PATHWAY	112	0.677242	2.03082	0	0.00375546	0.022
AGE-RAGE SIGNALING PATHWAY IN DIABETIC COMPLICATIONS	100	0.670266	2.02427	0	0.00385434	0.025
PERTUSSIS	75	0.679259	2.02411	0	0.00359738	0.025
JAK-STAT SIGNALING PATHWAY	162	0.610568	2.02204	0	0.00350024	0.025
NF-KAPPA B SIGNALING PATHWAY	101	0.698004	2.01633	0	0.00406939	0.028
TRANSCRIPTIONAL MISREGULATION IN CANCER	190	0.567008	2.0163	0	0.00384331	0.028
CHEMOKINE SIGNALING PATHWAY	190	0.645258	2.01226	0	0.0035568	0.029
TH17 CELL DIFFERENTIATION	106	0.730765	2.00591	0	0.00372821	0.032
LIPID AND ATHEROSCLEROSIS	212	0.597788	2.00092	0	0.00403693	0.037
RAS SIGNALING PATHWAY	232	0.566424	1.98587	0	0.00449926	0.044
MAPK SIGNALING PATHWAY	293	0.572499	1.98252	0	0.0044963	0.045
SMALL CELL LUNG CANCER	92	0.639099	1.96208	0	0.00565679	0.057
NEUROACTIVE LIGAND-RECEPTOR INTERACTION	359	0.453847	1.96206	0	0.00548664	0.057
C-TYPE LECTIN RECEPTOR SIGNALING PATHWAY	104	0.656934	1.96051	0	0.00552366	0.061
TASTE TRANSDUCTION	85	0.508679	1.95547	0	0.00570444	0.062
TOLL-LIKE RECEPTOR SIGNALING PATHWAY	101	0.636949	1.95211	0	0.00588771	0.066
PI3K-AKT SIGNALING PATHWAY	352	0.544736	1.94863	0	0.00594806	0.07
NOD-LIKE RECEPTOR SIGNALING PATHWAY	182	0.611681	1.94754	0	0.0056874	0.071
CHAGAS DISEASE	100	0.65735	1.94735	0	0.00558718	0.071
RELAXIN SIGNALING PATHWAY	129	0.587692	1.92898	0	0.00719363	0.089
INFLUENZA A	168	0.599985	1.92322	0	0.00729352	0.092
RAP1 SIGNALING PATHWAY	210	0.565952	1.91199	0	0.00758633	0.104
TOXOPLASMOSIS	109	0.654395	1.91138	0	0.00754278	0.106
B CELL RECEPTOR SIGNALING PATHWAY	79	0.674073	1.89983	0	0.00847178	0.122
ALCOHOLIC LIVER DISEASE	141	0.56779	1.89588	0	0.00887816	0.127
BASAL CELL CARCINOMA	63	0.605655	1.8852	0	0.00918705	0.134
FLUID SHEAR STRESS AND ATHEROSCLEROSIS	137	0.552457	1.85923	0	0.0107422	0.16
VASCULAR SMOOTH MUSCLE CONTRACTION	133	0.532495	1.8523	0	0.011194	0.169
APOPTOSIS	136	0.589396	1.86198	0.0020284	0.0109303	0.158
KAPOSI SARCOMA-ASSOCIATED HERPESVIRUS INFECTION	194	0.578573	1.9149	0.00203666	0.00742881	0.102
GNRH SIGNALING PATHWAY	93	0.563192	1.85679	0.00205339	0.0110391	0.165
ALLOGRAFT REJECTION	35	0.802559	1.82138	0.00206186	0.0142475	0.199
FOCAL ADHESION	201	0.618365	1.98891	0.00206612	0.0045304	0.043
PARATHYROID HORMONE SYNTHESIS, SECRETION AND ACTION	106	0.595132	1.90567	0.00207469	0.00805003	0.115
PLATELET ACTIVATION	123	0.604554	1.85644	0.00208333	0.0108852	0.165
CUSHING SYNDROME	155	0.512477	1.82313	0.00208333	0.0141061	0.198
OSTEOCLAST DIFFERENTIATION	126	0.6919	2.01591	0.00209205	0.00364103	0.028
MEASLES	138	0.583937	1.80726	0.00210084	0.0163125	0.218
TUBERCULOSIS	176	0.604199	1.87613	0.00211416	0.00983872	0.137
LEISHMANIASIS	73	0.710524	1.89414	0.00212314	0.00865279	0.129
INFLAMMATORY BOWEL DISEASE	63	0.750483	1.92186	0.00212766	0.00718243	0.093
PHOSPHOLIPASE D SIGNALING PATHWAY	147	0.564296	1.83484	0.0021322	0.0126742	0.187
BREAST CANCER	147	0.529479	1.83868	0.00213675	0.0124951	0.184
GLUTAMATERGIC SYNAPSE	114	0.541693	1.90691	0.00214133	0.00810192	0.114
MALARIA	50	0.752063	2.04261	0.00214592	0.00398918	0.02
ASTHMA	28	0.771842	1.94782	0.0021645	0.00582623	0.071
NATURAL KILLER CELL MEDIATED CYTOTOXICITY	124	0.607802	1.86841	0.0021645	0.0103514	0.148
ABC TRANSPORTERS	45	0.596646	1.88973	0.0021692	0.00892197	0.13
CELL ADHESION MOLECULES	145	0.676132	2.11937	0.00220264	0.00287581	0.007
GABAERGIC SYNAPSE	89	0.553075	1.92722	0.00223714	0.00710816	0.09
STAPHYLOCOCCUS AUREUS INFECTION	92	0.682091	2.11686	0.00225734	0.00239651	0.007
AUTOIMMUNE THYROID DISEASE	50	0.686565	1.9507	0.00401606	0.00580417	0.068
HEPATITIS B	161	0.569061	1.80166	0.0040404	0.0170995	0.225
YERSINIA INFECTION	135	0.618442	1.83495	0.00411523	0.0128169	0.187
VIRAL PROTEIN INTERACTION WITH CYTOKINE AND CYTOKINE RECEPTOR	98	0.733962	2.09757	0.00419287	0.00228047	0.01
T CELL RECEPTOR SIGNALING PATHWAY	104	0.65416	1.85947	0.00421941	0.0108853	0.16
LEUKOCYTE TRANSENDOTHELIAL MIGRATION	113	0.603999	1.91923	0.00422833	0.00716424	0.098
TYPE I DIABETES MELLITUS	41	0.739842	1.87551	0.00428265	0.00973156	0.138
HEMATOPOIETIC CELL LINEAGE	95	0.708086	1.97195	0.00429185	0.00496952	0.051
LEGIONELLOSIS	57	0.614185	1.76003	0.0043384	0.0233454	0.301
GASTRIC ACID SECRETION	76	0.551745	1.79649	0.00437637	0.0175089	0.234
INFLAMMATORY MEDIATOR REGULATION OF TRP CHANNELS	98	0.518931	1.78372	0.00441501	0.0189255	0.255
CALCIUM SIGNALING PATHWAY	239	0.526514	1.9213	0.0045045	0.00688796	0.093
CYTOSOLIC DNA-SENSING PATHWAY	62	0.592169	1.89573	0.00584795	0.00872304	0.127
HUMAN CYTOMEGALOVIRUS INFECTION	223	0.554453	1.86191	0.00598802	0.010754	0.158
HUMAN T-CELL LEUKEMIA VIRUS 1 INFECTION	220	0.589251	1.92176	0.00603622	0.00703101	0.093
PD-L1 EXPRESSION AND PD-1 CHECKPOINT PATHWAY IN CANCER	89	0.630736	1.83298	0.00619835	0.0127784	0.189
PRIMARY IMMUNODEFICIENCY	37	0.787165	1.87698	0.00642398	0.00990237	0.137
ALDOSTERONE SYNTHESIS AND SECRETION	98	0.521854	1.79711	0.00645161	0.0176002	0.232
MELANOGENESIS	101	0.518089	1.74894	0.00645161	0.0242243	0.314
MORPHINE ADDICTION	91	0.540563	1.87378	0.00662252	0.00976991	0.141
CARBOHYDRATE DIGESTION AND ABSORPTION	45	0.508082	1.70812	0.00672646	0.0305153	0.378
PANCREATIC SECRETION	101	0.490437	1.73573	0.00683371	0.0261303	0.333
TAURINE AND HYPOTAURINE METABOLISM	16	0.666511	1.84071	0.00692841	0.0123418	0.18
OVARIAN STEROIDOGENESIS	51	0.463501	1.6734	0.00697674	0.0385513	0.429
HUMAN IMMUNODEFICIENCY VIRUS 1 INFECTION	210	0.519518	1.70909	0.00817996	0.0308082	0.377
BLADDER CANCER	41	0.590761	1.81446	0.00821355	0.015251	0.207
PROTEOGLYCANS IN CANCER	203	0.552731	1.82454	0.00823045	0.0140282	0.196
REGULATION OF ACTIN CYTOSKELETON	218	0.543093	1.80002	0.00831601	0.0172496	0.227
ADIPOCYTOKINE SIGNALING PATHWAY	68	0.532938	1.73126	0.00843882	0.0269361	0.338
APELIN SIGNALING PATHWAY	139	0.535656	1.78815	0.00854701	0.0187852	0.247
GRAFT-VERSUS-HOST DISEASE	38	0.741216	1.78564	0.00858369	0.018773	0.252
CHOLINERGIC SYNAPSE	113	0.526172	1.81673	0.00863931	0.0152122	0.205
RHEUMATOID ARTHRITIS	89	0.625621	1.86258	0.00869565	0.0109211	0.154
ESTROGEN SIGNALING PATHWAY	137	0.481068	1.72362	0.00900901	0.0284828	0.353
GNRH SECRETION	64	0.486855	1.68411	0.00911162	0.0355904	0.41
COMPLEMENT AND COAGULATION CASCADES	85	0.588491	1.82699	0.00917431	0.0138071	0.194
CAMP SIGNALING PATHWAY	221	0.479857	1.81744	0.00917431	0.0152247	0.203
HUMAN PAPILLOMAVIRUS INFECTION	330	0.513098	1.7782	0.0101626	0.0197345	0.266
EPSTEIN-BARR VIRUS INFECTION	198	0.57339	1.79107	0.0101833	0.0183774	0.244
FC GAMMA R-MEDIATED PHAGOCYTOSIS	96	0.572982	1.73948	0.0102881	0.0254463	0.328
CIRCADIAN ENTRAINMENT	97	0.528366	1.8175	0.010989	0.0154199	0.203
HIF-1 SIGNALING PATHWAY	109	0.520354	1.75873	0.0123203	0.0228971	0.303
WNT SIGNALING PATHWAY	166	0.516912	1.74796	0.012605	0.0242518	0.317
GLYCEROPHOSPHOLIPID METABOLISM	97	0.472445	1.64738	0.0127119	0.0430398	0.469
PROLACTIN SIGNALING PATHWAY	70	0.534834	1.76223	0.0128205	0.0230694	0.294
OXYTOCIN SIGNALING PATHWAY	154	0.512386	1.7594	0.012959	0.0229714	0.303
IL-17 SIGNALING PATHWAY	94	0.575028	1.82946	0.0131004	0.013126	0.19
CHEMICAL CARCINOGENESIS - RECEPTOR ACTIVATION	205	0.443961	1.65663	0.0139535	0.0429689	0.463
INOSITOL PHOSPHATE METABOLISM	73	0.605433	1.69464	0.014553	0.0331803	0.392
ACUTE MYELOID LEUKEMIA	67	0.615066	1.81452	0.0149254	0.0154285	0.207
TYPE II DIABETES MELLITUS	46	0.5052	1.65093	0.0152505	0.0429966	0.464
GASTRIC CANCER	149	0.503693	1.71838	0.0156951	0.0289525	0.362
SEROTONERGIC SYNAPSE	113	0.428204	1.62139	0.016129	0.0492189	0.493
HIPPO SIGNALING PATHWAY	155	0.537417	1.74066	0.0164609	0.025439	0.327
NECROPTOSIS	157	0.484535	1.65342	0.0164609	0.0429118	0.464
FC EPSILON RI SIGNALING PATHWAY	67	0.572093	1.75186	0.0168067	0.0239649	0.31
AXON GUIDANCE	182	0.531716	1.72123	0.0168067	0.0288374	0.357
THYROID HORMONE SIGNALING PATHWAY	121	0.565595	1.75954	0.0180723	0.0231777	0.302
RIG-I-LIKE RECEPTOR SIGNALING PATHWAY	70	0.558285	1.74509	0.0182927	0.0246073	0.32
TIGHT JUNCTION	167	0.506731	1.65866	0.0187891	0.0427144	0.46
NICOTINE ADDICTION	40	0.454735	1.54348	0.0190736	0.0689092	0.609
ENDOCRINE AND OTHER FACTOR-REGULATED CALCIUM REABSORPTION	53	0.53092	1.71496	0.0193548	0.0297913	0.366
VIRAL MYOCARDITIS	57	0.651797	1.75592	0.0195228	0.0231932	0.306
ARRHYTHMOGENIC RIGHT VENTRICULAR CARDIOMYOPATHY	77	0.574754	1.79755	0.0206612	0.0176144	0.231
INSULIN SECRETION	86	0.46382	1.65573	0.0215517	0.0425746	0.463
DILATED CARDIOMYOPATHY	95	0.578909	1.78621	0.021645	0.0189054	0.25
PANCREATIC CANCER	76	0.569947	1.71109	0.0220441	0.0305499	0.374
CORTISOL SYNTHESIS AND SECRETION	65	0.487104	1.62661	0.0220751	0.0479538	0.489
GROWTH HORMONE SYNTHESIS, SECRETION AND ACTION	119	0.501774	1.68677	0.022449	0.0350949	0.406
GLYCOSPHINGOLIPID BIOSYNTHESIS - GANGLIO SERIES	15	0.656983	1.65597	0.0226337	0.0428536	0.463
PHOSPHATIDYLINOSITOL SIGNALING SYSTEM	96	0.568026	1.64333	0.0232068	0.0436913	0.472
ALDOSTERONE-REGULATED SODIUM REABSORPTION	37	0.521726	1.63392	0.0256959	0.0462519	0.48
BILE SECRETION	89	0.410329	1.55861	0.026738	0.0650752	0.584
NON-SMALL CELL LUNG CANCER	72	0.535037	1.63076	0.0272537	0.0470658	0.484
CGMP-PKG SIGNALING PATHWAY	165	0.494066	1.70375	0.0291667	0.0311289	0.38
NOTCH SIGNALING PATHWAY	59	0.557521	1.66327	0.03	0.0415874	0.446
SALIVARY SECRETION	92	0.466535	1.62852	0.030303	0.0475678	0.486
CHRONIC MYELOID LEUKEMIA	76	0.572942	1.71965	0.0313112	0.0290236	0.36
HIPPO SIGNALING PATHWAY - MULTIPLE SPECIES	28	0.6683	1.70831	0.0323887	0.0307507	0.378
PATHOGENIC ESCHERICHIA COLI INFECTION	194	0.510643	1.64902	0.0329897	0.0431577	0.465
GAP JUNCTION	88	0.509642	1.65257	0.0338983	0.0428691	0.464
HYPERTROPHIC CARDIOMYOPATHY	90	0.559085	1.72703	0.0349345	0.0280379	0.349
VEGF SIGNALING PATHWAY	59	0.5027	1.60669	0.0355649	0.0526693	0.519
PHAGOSOME	149	0.521015	1.64763	0.0359408	0.0432984	0.469
SIGNALING PATHWAYS REGULATING PLURIPOTENCY OF STEM CELLS	143	0.470186	1.61061	0.0367171	0.0520583	0.516
ETHER LIPID METABOLISM	47	0.464	1.54878	0.0406852	0.067565	0.598
THYROID CANCER	37	0.526617	1.58843	0.0411255	0.0566284	0.545
MINERAL ABSORPTION	60	0.452439	1.58754	0.0427553	0.0565227	0.547
HEPATITIS C	156	0.491202	1.59712	0.0452675	0.0544067	0.534
TGF-BETA SIGNALING PATHWAY	94	0.50138	1.60135	0.0456432	0.0541446	0.528
SHIGELLOSIS	245	0.496654	1.60893	0.046748	0.0523265	0.519
