# Supplementary material for: Comprehensive analysis of aerobic glycolysis-related genes for prognosis, immune features and drug treatment strategy in prostate cancer
Source: Front Oncol. 2022 Sep 29;12:905888. doi: 10.3389/fonc.2022.905888 (PMC9556868; doi:10.3389/fonc.2022.905888)
Supplement: Supplementary file 6 [file Table_2.xlsx]

## Sheet: 在高评分组中高表达的基因FC大于0.5——p0.05——富集分
ID	Description	GeneRatio	BgRatio	pvalue	p.adjust	qvalue	geneID	Count
hsa01100	Metabolic pathways	50/69	1439/7914	5.91648e-23	1.26021e-20	7.41117e-21	ADCY4/ADCY7/AKR1C4/AOC2/B3GNT3/CA12/CERS3/G6PC/GAD1/GCNT3/GPX2/GSTM2/GSTT2/GYS2/HDC/HK3/HPSE/IDO1/IDO2/IL4I1/JMJD7-PLA2G4B/KMO/KYNU/MBOAT1/MGAT3/NMNAT2/NOS2/NOS3/PDE6G/PFKFB3/PIK3C2G/PIK3CD/PIK3CG/PKLR/PLA2G2D/PLA2G3/PLA2G4B/PLA2G4D/PLCB2/PLCG2/PNPLA3/PRODH/PTGS1/SDS/TYMP/TYRP1/UGT1A10/UGT1A7/UGT1A8/UGT2A3	50
hsa04611	Platelet activation	13/69	124/7914	3.343e-11	3.56029e-09	2.09377e-09	ADCY4/ADCY7/JMJD7-PLA2G4B/NOS3/PIK3CD/PIK3CG/PIK3R5/PIK3R6/PLA2G4B/PLA2G4D/PLCB2/PLCG2/PTGS1	13
hsa04072	Phospholipase D signaling pathway	11/69	148/7914	4.84962e-08	3.44323e-06	2.02493e-06	ADCY4/ADCY7/JMJD7-PLA2G4B/PIK3CD/PIK3CG/PIK3R5/PIK3R6/PLA2G4B/PLA2G4D/PLCB2/PLCG2	11
hsa04725	Cholinergic synapse	9/69	112/7914	4.59402e-07	2.44631e-05	1.43865e-05	ACHE/ADCY4/ADCY7/GNB3/PIK3CD/PIK3CG/PIK3R5/PIK3R6/PLCB2	9
hsa04921	Oxytocin signaling pathway	10/69	153/7914	6.94911e-07	2.66915e-05	1.5697e-05	ADCY4/ADCY7/JMJD7-PLA2G4B/NOS3/PIK3CG/PIK3R5/PIK3R6/PLA2G4B/PLA2G4D/PLCB2	10
hsa00140	Steroid hormone biosynthesis	7/69	60/7914	7.51872e-07	2.66915e-05	1.5697e-05	AKR1C2/AKR1C4/SULT1E1/UGT1A10/UGT1A7/UGT1A8/UGT2A3	7
hsa00590	Arachidonic acid metabolism	7/69	63/7914	1.0551e-06	3.21051e-05	1.88807e-05	GPX2/JMJD7-PLA2G4B/PLA2G2D/PLA2G3/PLA2G4B/PLA2G4D/PTGS1	7
hsa00592	alpha-Linolenic acid metabolism	5/69	25/7914	2.01873e-06	5.11295e-05	3.00688e-05	JMJD7-PLA2G4B/PLA2G2D/PLA2G3/PLA2G4B/PLA2G4D	5
hsa04750	Inflammatory mediator regulation of TRP channels	8/69	100/7914	2.17081e-06	5.11295e-05	3.00688e-05	ADCY4/ADCY7/JMJD7-PLA2G4B/PIK3CD/PLA2G4B/PLA2G4D/PLCB2/PLCG2	8
hsa04371	Apelin signaling pathway	9/69	137/7914	2.5215e-06	5.11295e-05	3.00688e-05	ADCY4/ADCY7/GNB3/NOS2/NOS3/PIK3CG/PIK3R5/PIK3R6/PLCB2	9
hsa00982	Drug metabolism - cytochrome P450	7/69	72/7914	2.64049e-06	5.11295e-05	3.00688e-05	FMO2/GSTM2/GSTT2/UGT1A10/UGT1A7/UGT1A8/UGT2A3	7
hsa00591	Linoleic acid metabolism	5/69	29/7914	4.39195e-06	7.79572e-05	4.58458e-05	JMJD7-PLA2G4B/PLA2G2D/PLA2G3/PLA2G4B/PLA2G4D	5
hsa00983	Drug metabolism - other enzymes	7/69	79/7914	4.95149e-06	8.11283e-05	4.77107e-05	GSTM2/GSTT2/TYMP/UGT1A10/UGT1A7/UGT1A8/UGT2A3	7
hsa05204	Chemical carcinogenesis	7/69	82/7914	6.36124e-06	9.67817e-05	5.69163e-05	AKR1C2/GSTM2/GSTT2/UGT1A10/UGT1A7/UGT1A8/UGT2A3	7
hsa04370	VEGF signaling pathway	6/69	59/7914	1.10337e-05	0.000156678	9.21409e-05	JMJD7-PLA2G4B/NOS3/PIK3CD/PLA2G4B/PLA2G4D/PLCG2	6
hsa04270	Vascular smooth muscle contraction	8/69	132/7914	1.72268e-05	0.000229332	0.000134868	ADCY4/ADCY7/JMJD7-PLA2G4B/PLA2G2D/PLA2G3/PLA2G4B/PLA2G4D/PLCB2	8
hsa00564	Glycerophospholipid metabolism	7/69	97/7914	1.93866e-05	0.000242902	0.000142848	ACHE/JMJD7-PLA2G4B/MBOAT1/PLA2G2D/PLA2G3/PLA2G4B/PLA2G4D	7
hsa00380	Tryptophan metabolism	5/69	42/7914	2.88184e-05	0.000323069	0.000189994	IDO1/IDO2/IL4I1/KMO/KYNU	5
hsa00860	Porphyrin and chlorophyll metabolism	5/69	42/7914	2.88184e-05	0.000323069	0.000189994	CP/UGT1A10/UGT1A7/UGT1A8/UGT2A3	5
hsa00980	Metabolism of xenobiotics by cytochrome P450	6/69	76/7914	4.76626e-05	0.000507607	0.000298519	GSTM2/GSTT2/UGT1A10/UGT1A7/UGT1A8/UGT2A3	6
hsa00565	Ether lipid metabolism	5/69	47/7914	5.02433e-05	0.000509611	0.000299697	JMJD7-PLA2G4B/PLA2G2D/PLA2G3/PLA2G4B/PLA2G4D	5
hsa04724	Glutamatergic synapse	7/69	114/7914	5.52412e-05	0.000534835	0.000314531	ADCY4/ADCY7/GNB3/JMJD7-PLA2G4B/PLA2G4B/PLA2G4D/PLCB2	7
hsa04913	Ovarian steroidogenesis	5/69	49/7914	6.16227e-05	0.00057068	0.000335611	ADCY4/ADCY7/JMJD7-PLA2G4B/PLA2G4B/PLA2G4D	5
hsa00053	Ascorbate and aldarate metabolism	4/69	27/7914	7.98441e-05	0.000708617	0.00041673	UGT1A10/UGT1A7/UGT1A8/UGT2A3	4
hsa04926	Relaxin signaling pathway	7/69	129/7914	0.000121031	0.00103118	0.000606429	ADCY4/ADCY7/GNB3/NOS2/NOS3/PIK3CD/PLCB2	7
hsa04912	GnRH signaling pathway	6/69	93/7914	0.000147967	0.00121219	0.000712879	ADCY4/ADCY7/JMJD7-PLA2G4B/PLA2G4B/PLA2G4D/PLCB2	6
hsa00040	Pentose and glucuronate interconversions	4/69	34/7914	0.000201512	0.0015897	0.000934889	UGT1A10/UGT1A7/UGT1A8/UGT2A3	4
hsa04062	Chemokine signaling pathway	8/69	189/7914	0.000219388	0.00166892	0.000981473	ADCY4/ADCY7/GNB3/PIK3CD/PIK3CG/PIK3R5/PIK3R6/PLCB2	8
hsa04664	Fc epsilon RI signaling pathway	5/69	68/7914	0.00029642	0.00217715	0.00128036	JMJD7-PLA2G4B/PIK3CD/PLA2G4B/PLA2G4D/PLCG2	5
hsa04066	HIF-1 signaling pathway	6/69	109/7914	0.000352444	0.00250236	0.00147161	HK3/NOS2/NOS3/PFKFB3/PIK3CD/PLCG2	6
hsa00562	Inositol phosphate metabolism	5/69	74/7914	0.000439958	0.00292847	0.0017222	PIK3C2G/PIK3CD/PIK3CG/PLCB2/PLCG2	5
hsa04918	Thyroid hormone synthesis	5/69	74/7914	0.000439958	0.00292847	0.0017222	ADCY4/ADCY7/GPX2/PLCB2/SLC5A5	5
hsa04726	Serotonergic synapse	6/69	115/7914	0.000470084	0.00303418	0.00178437	GNB3/JMJD7-PLA2G4B/PLA2G4B/PLA2G4D/PLCB2/PTGS1	6
hsa04022	cGMP-PKG signaling pathway	7/69	167/7914	0.000590088	0.00369673	0.00217401	ADCY4/ADCY7/NOS3/PIK3CG/PIK3R5/PIK3R6/PLCB2	7
hsa04973	Carbohydrate digestion and absorption	4/69	47/7914	0.000711739	0.00433144	0.00254728	G6PC/HK3/PIK3CD/PLCB2	4
hsa04014	Ras signaling pathway	8/69	232/7914	0.000864526	0.00511511	0.00300814	GNB3/JMJD7-PLA2G4B/PIK3CD/PLA2G2D/PLA2G3/PLA2G4B/PLA2G4D/PLCG2	8
hsa04666	Fc gamma R-mediated phagocytosis	5/69	93/7914	0.00124944	0.00719274	0.00422998	JMJD7-PLA2G4B/PIK3CD/PLA2G4B/PLA2G4D/PLCG2	5
hsa04923	Regulation of lipolysis in adipocytes	4/69	55/7914	0.00129156	0.00723954	0.0042575	ADCY4/ADCY7/PIK3CD/PTGS1	4
hsa04730	Long-term depression	4/69	60/7914	0.00178733	0.00968677	0.00569669	JMJD7-PLA2G4B/PLA2G4B/PLA2G4D/PLCB2	4
hsa04261	Adrenergic signaling in cardiomyocytes	6/69	149/7914	0.00181911	0.00968677	0.00569669	ADCY4/ADCY7/PIK3CG/PIK3R5/PIK3R6/PLCB2	6
hsa04972	Pancreatic secretion	5/69	102/7914	0.0018852	0.00979387	0.00575967	ADCY4/ADCY7/PLA2G2D/PLA2G3/PLCB2	5
hsa00830	Retinol metabolism	4/69	67/7914	0.00268398	0.0136116	0.00800485	UGT1A10/UGT1A7/UGT1A8/UGT2A3	4
hsa00350	Tyrosine metabolism	3/69	36/7914	0.00368657	0.0178464	0.0104953	AOC2/IL4I1/TYRP1	3
hsa00500	Starch and sucrose metabolism	3/69	36/7914	0.00368657	0.0178464	0.0104953	G6PC/GYS2/HK3	3
hsa05143	African trypanosomiasis	3/69	37/7914	0.00398703	0.0188719	0.0110984	IDO1/IDO2/PLCB2	3
hsa05167	Kaposi sarcoma-associated herpesvirus infection	6/69	186/7914	0.00546482	0.0253045	0.0148813	GNB3/PIK3CD/PIK3CG/PIK3R5/PIK3R6/PLCG2	6
hsa04020	Calcium signaling pathway	6/69	193/7914	0.00652419	0.0295671	0.0173881	ADCY4/ADCY7/NOS2/NOS3/PLCB2/PLCG2	6
hsa04910	Insulin signaling pathway	5/69	137/7914	0.00669169	0.0296944	0.017463	G6PC/GYS2/HK3/PIK3CD/PKLR	5
hsa04915	Estrogen signaling pathway	5/69	138/7914	0.00689712	0.0299813	0.0176317	ADCY4/ADCY7/NOS3/PIK3CD/PLCB2	5
hsa04930	Type II diabetes mellitus	3/69	46/7914	0.00736679	0.030948	0.0182002	HK3/PIK3CD/PKLR	3
hsa04727	GABAergic synapse	4/69	89/7914	0.00741008	0.030948	0.0182002	ADCY4/ADCY7/GAD1/GNB3	4
hsa04970	Salivary secretion	4/69	90/7914	0.00770459	0.0315592	0.0185596	ADCY4/ADCY7/MUC5B/PLCB2	4
hsa00330	Arginine and proline metabolism	3/69	50/7914	0.00927945	0.0362624	0.0213255	NOS2/NOS3/PRODH	3
hsa00120	Primary bile acid biosynthesis	2/69	17/7914	0.00936352	0.0362624	0.0213255	AKR1C4/CH25H	2
hsa00360	Phenylalanine metabolism	2/69	17/7914	0.00936352	0.0362624	0.0213255	AOC2/IL4I1	2
hsa04713	Circadian entrainment	4/69	97/7914	0.00998404	0.037975	0.0223327	ADCY4/ADCY7/GNB3/PLCB2	4
hsa05231	Choline metabolism in cancer	4/69	98/7914	0.0103417	0.0386453	0.0227269	JMJD7-PLA2G4B/PIK3CD/PLA2G4B/PLA2G4D	4
hsa04070	Phosphatidylinositol signaling system	4/69	99/7914	0.0107076	0.0393227	0.0231253	PIK3C2G/PIK3CD/PLCB2/PLCG2	4
hsa04933	AGE-RAGE signaling pathway in diabetic complications	4/69	100/7914	0.0110818	0.0400071	0.0235278	NOS3/PIK3CD/PLCB2/PLCG2	4
hsa04151	PI3K-Akt signaling pathway	8/69	354/7914	0.01143	0.0400312	0.023542	G6PC/GNB3/GYS2/NOS3/PIK3CD/PIK3CG/PIK3R5/PIK3R6	8
hsa04916	Melanogenesis	4/69	101/7914	0.0114643	0.0400312	0.023542	ADCY4/ADCY7/PLCB2/TYRP1	4
hsa00480	Glutathione metabolism	3/69	56/7914	0.0126467	0.0434476	0.0255511	GPX2/GSTM2/GSTT2	3
hsa00532	Glycosaminoglycan biosynthesis - chondroitin sulfate / dermatan sulfate	2/69	20/7914	0.0128633	0.0434901	0.0255761	CHST11/CHST15	2
hsa00220	Arginine biosynthesis	2/69	21/7914	0.0141379	0.0470528	0.0276713	NOS2/NOS3	2
hsa04931	Insulin resistance	4/69	108/7914	0.0143819	0.0471283	0.0277157	G6PC/GYS2/NOS3/PIK3CD	4
hsa05145	Toxoplasmosis	4/69	112/7914	0.0162426	0.0524194	0.0308273	NOS2/PIK3CG/PIK3R5/PIK3R6	4
hsa04213	Longevity regulating pathway - multiple species	3/69	62/7914	0.0166288	0.0528646	0.0310892	ADCY4/ADCY7/PIK3CD	3
hsa04927	Cortisol synthesis and secretion	3/69	65/7914	0.0188544	0.0590585	0.0347317	ADCY4/ADCY7/PLCB2	3
hsa04071	Sphingolipid signaling pathway	4/69	119/7914	0.0198502	0.0612767	0.0360362	CERS3/NOS3/PIK3CD/PLCB2	4
hsa04152	AMPK signaling pathway	4/69	120/7914	0.0204028	0.0620829	0.0365103	G6PC/GYS2/PFKFB3/PIK3CD	4
hsa00010	Glycolysis / Gluconeogenesis	3/69	68/7914	0.0212376	0.0637128	0.0374688	G6PC/HK3/PKLR	3
hsa04976	Bile secretion	3/69	72/7914	0.0246612	0.0729559	0.0429046	ABCC3/ADCY4/ADCY7	3
hsa01524	Platinum drug resistance	3/69	73/7914	0.025561	0.074582	0.0438609	GSTM2/GSTT2/PIK3CD	3
hsa00230	Purine metabolism	4/69	130/7914	0.0264545	0.0761462	0.0447808	ADCY4/ADCY7/PDE6G/PKLR	4
hsa04971	Gastric acid secretion	3/69	75/7914	0.0274133	0.0778537	0.045785	ADCY4/ADCY7/PLCB2	3
hsa00052	Galactose metabolism	2/69	31/7914	0.0296071	0.0829779	0.0487985	G6PC/HK3	2
hsa05205	Proteoglycans in cancer	5/69	204/7914	0.0321844	0.08852	0.0520577	HPSE/HSPG2/PIK3CD/PLAUR/PLCG2	5
hsa05418	Fluid shear stress and atherosclerosis	4/69	139/7914	0.0327355	0.08852	0.0520577	GSTM2/GSTT2/NOS3/PIK3CD	4
hsa00051	Fructose and mannose metabolism	2/69	33/7914	0.0332469	0.08852	0.0520577	HK3/PFKFB3	2
hsa00410	beta-Alanine metabolism	2/69	33/7914	0.0332469	0.08852	0.0520577	AOC2/GAD1	2
hsa00290	Valine, leucine and isoleucine biosynthesis	1/69	4/7914	0.0344279	0.0905326	0.0532413	SDS	1
hsa04742	Taste transduction	3/69	83/7914	0.0355214	0.0922689	0.0542624	ADCY4/GNB3/PLCB2	3
hsa04911	Insulin secretion	3/69	86/7914	0.0388476	0.0986317	0.0580043	ADCY4/ADCY7/PLCB2	3
hsa00250	Alanine, aspartate and glutamate metabolism	2/69	36/7914	0.039015	0.0986317	0.0580043	GAD1/IL4I1	2
hsa05200	Pathways in cancer	9/69	530/7914	0.0395774	0.0986317	0.0580043	ADCY4/ADCY7/GNB3/GSTM2/GSTT2/NOS2/PIK3CD/PLCB2/PLCG2	9
hsa04723	Retrograde endocannabinoid signaling	4/69	148/7914	0.0398231	0.0986317	0.0580043	ADCY4/ADCY7/GNB3/PLCB2	4
