# Supplementary material for: Comprehensive analysis of aerobic glycolysis-related genes for prognosis, immune features and drug treatment strategy in prostate cancer
Source: Front Oncol. 2022 Sep 29;12:905888. doi: 10.3389/fonc.2022.905888 (PMC9556868; doi:10.3389/fonc.2022.905888)
Supplement: Supplementary file 7 [file Table_3.xlsx]

## Sheet: gsea_report_for_low_16476897169
NAME	SIZE	ES	NES	NOM p-val	FDR q-val	FWER p-val
OXIDATIVE PHOSPHORYLATION	120	-0.766353	-2.1052	0	0.00253202	0.008
RIBOSOME	138	-0.831993	-2.0046	0	0.00968397	0.038
PROTEIN EXPORT	23	-0.761432	-1.80063	0.012024	0.0973782	0.235
THERMOGENESIS	218	-0.508354	-1.74245	0.0332681	0.129006	0.322
DIABETIC CARDIOMYOPATHY	189	-0.483557	-1.66519	0.0410156	0.157701	0.442
NON-ALCOHOLIC FATTY LIVER DISEASE	149	-0.490606	-1.65021	0.0465116	0.151074	0.466
