# Supplementary material for: Comprehensive analysis of aerobic glycolysis-related genes for prognosis, immune features and drug treatment strategy in prostate cancer
Source: Front Oncol. 2022 Sep 29;12:905888. doi: 10.3389/fonc.2022.905888 (PMC9556868; doi:10.3389/fonc.2022.905888)
Supplement: Supplementary file 8 [file Table_4.xlsx]

## Sheet: 代谢相关基因
A2M
NAT1
NAT2
AANAT
ABAT
ABCA1
ACAA1
ACACA
ACACB
ACADL
ACADM
ACADS
ACADSB
ACADVL
ACAT1
ACAT2
ACHE
ACLY
ACO1
ACO2
ACOX1
ACP1
ACP2
ACP5
ACPP
ACTB
ACY1
ACYP1
ACYP2
ADA
ADCY1
ADCY2
ADCY3
ADCY5
ADCY6
ADCY7
ADCY8
ADCY9
PLIN2
ADH1A
ADH1B
ADH1C
ADH4
ADH5
ADH6
ADH7
ADK
ADRA2A
ADSL
ADSS
ACAN
AGL
AGT
AGXT
AHCY
AK1
AK2
AK4
AKT1
ALAD
ALAS1
ALAS2
ALB
ABCD1
ALDH1A1
ALDH2
ALDH3A1
ALDH1B1
ALDH1A3
ALDH3B1
ALDH3B2
ALDH9A1
ALDH3A2
ALDOA
ALDOB
ALDOC
AKR1B1
ALOX12
ALOX5
ALOX12B
ALOX15
ALOX15B
AMD1
AMPD1
AMPD2
AMPD3
AMT
AMY1A
AMY1B
AMY1C
AMY2A
AMY2B
ANPEP
SLC25A4
SLC25A5
SLC25A6
AOC2
AOX1
NUDT2
APOA1
APOA2
APOB
APOC2
APOC3
APOE
APRT
ARF1
ARF3
ARG1
ARG2
ARNTL
ARSA
ARSB
STS
ARSE
ARSF
ASAH1
ASL
ASMT
ASNS
ASPA
ASS1
ATIC
ATP5A1
ALDH7A1
ATP5B
ATP5G1
AUH
BAAT
BCAT1
BCAT2
BCKDHA
BCKDHB
BCS1L
BDH1
BGN
BHMT
BLVRA
BLVRB
BMP1
POLR3D
BPGM
ZFP36L1
BSG
BST1
CA1
CA2
CA3
CA4
CA5A
CA6
CA7
CA8
CA9
CA12
CACNA1A
CACNB2
CACNB3
SLC25A20
CAD
CALM1
CALM2
CALM3
CALR
CANX
CAT
CAV1
CBR1
CBR3
CBS
CCBL1
CCNC
CCT6A
CD36
SCARB1
CD38
ENTPD1
ENTPD2
ENTPD6
ENTPD3
ENTPD5
CD44
CDA
CDK8
CDO1
CDS1
CDX2
CEL
CES1
CETP
CGA
CGB
CHAT
AKR1C4
CHIT1
CHKA
CHKB
CHRM3
CKB
TBCB
CKM
CKMT1B
CKMT2
CLNS1A
CLPS
COMT
COX10
COX15
CP
CPOX
CPS1
CPT1A
CPT1B
CPT2
CRAT
CREBBP
CS
MAPK14
CSNK1G2
VCAN
NCAN
CSPG4
SLC25A10
CTGF
CTH
CTNNB1
CTPS1
CYC1
DAD1
DGKA
DGKB
DGKG
DGKQ
DAO
DBH
DBT
ECI1
DCK
DCN
DCTD
DCT
DDC
AKR1C1
AKR1C2
DDOST
DDX6
DECR1
TIMM8A
DGUOK
DHCR7
DHCR24
DHFR
DHODH
DHPS
NQO1
DIO1
DIO2
DIO3
DLAT
DLD
DLST
SARDH
DNMT1
TRDMT1
DNMT3A
DNMT3B
DPAGT1
DPP4
DPYD
DPYS
DTYMK
DUT
TYMP
ECHS1
EEF1A1
EEF1B2
EEF1D
EEF1G
EEF2
EHHADH
EIF1AX
EIF2S1
EIF2B1
EIF2S3
EIF4A1
EIF4A2
EIF4B
EIF4E
EIF4EBP1
EIF4G1
EIF5
EIF5A
ELAVL1
ENO1
ENO2
ENO3
EP300
EPHX1
EPHX2
EPRS
ESRRA
ETF1
EXT1
EXT2
F2
F7
F9
F10
FABP4
FABP1
FABP6
ACSL1
ACSL3
ACSL4
FAH
FASN
FAU
FBP1
FDFT1
FDPS
FECH
GPC4
GPC5
FH
FHIT
FHL2
FMO1
FMO2
FMO3
FMO4
FMO5
FMOD
FPGS
FXN
MTOR
FSHB
FTH1
FUT8
KDSR
G6PC
G6PD
SLC37A4
GAA
GAD1
GAD2
GALC
GALE
GALK1
GALK2
GALNT1
GALNT2
GALNT3
GALT
GAMT
GANC
GAPDH
GART
GATA4
GATM
GBA
GBE1
GC
GCDH
GCG
GCGR
GCK
GCKR
GCNT1
GFER
GFPT1
GGCX
GGT1
B4GALT1
GGT7
GGT5
GIP
GK
GK2
GLA
GPC3
GLB1
GCLC
GCLM
GLDC
GLO1
GLP1R
GLS
GLRX
GLUD1
GLUD2
GLUL
GM2A
GMDS
GMPR
GNA11
GNA15
GNAI1
GNAI2
GNAO1
GNAQ
GNAS
GNB1
GNB2
GNB3
GNG3
GNG4
GNG5
GNG7
GNG10
GNG11
GNGT1
GNGT2
GNS
GOT1
GOT2
GPC1
GPD1
GPD2
GPI
FFAR1
GPT
GPX1
GPX2
GPX3
GPX4
GPX5
GPX7
GRP
PDIA3
GSR
GSS
GSTA1
GSTA2
GSTA3
GSTA4
GSTM1
GSTM2
GSTM3
GSTM4
GSTM5
GSTP1
GSTT1
GSTT2
GSTZ1
GUCY1A2
GUCY1A3
GUCY1B3
GUCY2C
GUCY2F
GUK1
GUSB
GYG1
GYS1
GYS2
GUCY2D
HSD17B10
HAGH
HADHA
HADHB
HADH
HAL
HAS1
HAS2
HAS3
HCCS
HDC
HEXA
HEXB
HGD
HIF1A
HK1
HK2
HK3
HMBS
HMGCL
HMGCR
HMGCS1
HMGCS2
HMMR
HMOX1
HMOX2
HNMT
HNRNPD
HPD
HPRT1
HSD3B1
HSD3B2
HSD11B1
HSD17B1
HSD17B3
HSD17B4
HSPA1B
HSPA8
HSPA9
HSPB1
HSPD1
HSPG2
NDST1
HYAL1
IDH1
IDH2
IDH3A
IDH3B
IDH3G
IDI1
IDS
IDUA
IMPA1
IMPA2
IMPDH1
IMPDH2
IDO1
INHA
INHBA
INHBB
INHBC
INPP1
INS
INPP4A
INPP5A
INPP5B
INPPL1
EIF3E
ISL1
STT3A
ITPA
ITPK1
ITPKA
ITPKB
ITPR2
ITPR3
IVD
KCNB1
KCNC2
KCNJ11
KCNS3
KHK
KIFC3
TNPO1
LALBA
RPSA
LBR
LCAT
LCT
LDHA
LDHB
LDHC
LDLR
LEP
LHB
LIPC
LIPE
FADS1
LMAN1
LPA
LPL
LRP2
LSS
LTA4H
LTC4S
LUM
MARCKS
MAGOH
MAN1A1
MAN2A1
MAOA
MAOB
MARS
MAT1A
MAT2A
CHST6
MDH1
MDH2
ME1
ME2
MGAT1
MGAT2
MGAT3
MGAT5
MGST1
MGST2
MGST3
MIF
ALDH6A1
MOCS1
MOCS2
MPI
MPST
MTAP
MTHFD1
MTHFR
MTM1
MTTP
MTR
MTX1
MUC2
MUC4
MUC5AC
MUC6
MUC7
MUT
MVD
MVK
NAGLU
NCBP1
RPL10A
NEU1
NEU2
NFYA
NFYB
NME1
NME2
NME3
NME4
NNMT
NOS1
NOS2
NOS3
CNOT2
CNOT3
CNOT4
PNP
NPAS2
NPR1
NPR2
NRF1
NT5E
NUP88
OAT
OAZ1
OAZ2
OCRL
ODC1
OMD
OGDH
OGN
OSBP
OTC
OXCT1
P4HA1
P4HB
FURIN
PAFAH1B1
PAFAH1B2
PAFAH1B3
PAFAH2
PAH
PARN
PAX6
PC
PCBD1
PCCA
PCCB
PCK1
PCK2
PCSK1
PCYT1A
PDE1A
PDE1C
PDE2A
PDE3A
PDE3B
PDE4A
PDE4B
PDE4C
PDE4D
PDE6A
PDE6C
PDE6D
PDE6G
PDE6H
PDE7A
PDE8A
PDE9A
PDE1B
PDE6B
PDHA1
PDHA2
PDHB
PDK1
PDK2
PDK3
PDK4
ENPP1
ENPP2
ENPP3
PFAS
PFDN1
PFDN2
PFDN4
PFDN5
PFKFB1
PFKFB2
PFKFB3
PFKFB4
PFKL
PFKM
PFKP
PGAM1
PGAM2
PGD
PGK1
PGK2
PGM1
PGM3
ABCB1
ABCB4
PHKA1
PHKA2
PHKB
PHKG1
PHKG2
PHYH
PIGA
PIGC
PIGF
PIGH
PIK3C2A
PIK3C2B
PIK3C2G
PIK3C3
PIK3CA
PIK3CB
PIK3CD
PIK3CG
PIK3R1
PIK3R2
PI4KA
PI4KB
PIP4K2A
PKLR
PLA2G1B
PLA2G2A
PLA2G4A
PLA2G5
PLAUR
PLCB2
PLCB3
PLCB4
PLCD1
PLCG1
PLCG2
PLD1
PLD2
PLIN1
PLTP
PMM1
PMM2
EXOSC9
PNLIP
PNLIPRP1
PNLIPRP2
PNMT
POLA1
POLD1
POLD2
POLE
POLE2
POLR2A
POLR2B
POLR2C
POLR2D
POLR2E
POLR2F
POLR2G
POLR2H
POLR2I
POLR2J
POLR2K
POLR2L
POMC
PPARA
PPARG
MED1
PPAT
CTSA
PPOX
PPP1CA
PPP1CB
PPP1CC
PPP2CA
PPP2CB
PPP2R1A
PPP2R1B
PPP2R2A
PPP2R5D
PRELP
PRIM1
PRIM2
PRKAA1
PRKAA2
PRKAB1
PRKAB2
PRKACA
PRKACB
PRKACG
PRKAR1A
PRKAR1B
PRKAR2A
PRKAR2B
PRKCA
PRKCD
PRKD1
PRKCSH
MAPK11
PROC
PRODH
PROS1
PRPS1
PRPS2
LGMN
PSAP
PSMA1
PSMA2
PSMA3
PSMA4
PSMA5
PSMA6
PSMA7
PSMB1
PSMB2
PSMB3
PSMB4
PSMB5
PSMB6
PSMB7
PSMB8
PSMB9
PSMB10
PSMC1
PSMC2
PSMC3
PSMC4
PSMC5
PSMC6
PSMD1
PSMD2
PSMD3
PSMD4
PSMD5
PSMD7
PSMD8
PSMD9
PSMD10
PSMD11
PSMD12
PSMD13
PSME1
PSME2
PSPH
PTEN
PTGDS
PTGIS
PTGS1
PTGS2
PYCR1
ALDH18A1
PCYT2
PYGB
PYGL
PYGM
QDPR
RANBP2
RAP1A
RAP1B
RBP2
RDH5
RENBP
RORA
RPE
RPE65
RPL3
RPL3L
RPL4
RPL5
RPL6
RPL7
RPL7A
RPL8
RPL9
RPL10
RPL11
RPL12
RPL13
RPL15
RPL17
RPL18
RPL18A
RPL19
RPL21
RPL22
RPL23A
RPL24
RPL26
RPL27
RPL30
RPL27A
RPL28
RPL29
RPL31
RPL32
RPL34
RPL35A
RPL37
RPL37A
RPL38
RPL39
RPL41
RPL36A
RPLP0
RPLP1
RPLP2
RPN1
RPN2
RPS2
RPS3
RPS3A
RPS4X
RPS4Y1
RPS5
RPS6
RPS7
RPS8
RPS9
RPS10
RPS11
RPS12
RPS13
RPS14
RPS15
RPS15A
RPS16
RPS17
RPS18
RPS19
RPS20
RPS21
RPS23
RPS24
RPS25
RPS26
RPS27
RPS27A
RPS28
RPS29
RRM1
RRM2
RXRA
ACSM3
SAT1
MSMO1
SC5D
SCP2
SDC1
SDC2
SDC4
SDHA
SDHB
SDHC
SDHD
SEC13
SGSH
FBXW4
SHMT1
SHMT2
SI
ST6GAL1
ST3GAL1
ST3GAL2
ST3GAL3
SLC2A1
SLC2A2
SLC2A3
SLC2A4
SLC2A5
SLC5A1
SLC5A5
SLC6A8
SLC9A1
SLC10A1
SLC10A2
SLC16A1
SLC19A1
SLC25A1
SLCO1A2
SLC22A1
SLC22A3
SLC22A2
SMARCD3
SMN1
SMN2
SMPD1
SMPD2
SMS
SNAP25
SNRPB
SNRPD1
SNRPD2
SNRPD3
SNRPE
SNRPF
SNRPG
SORD
UAP1
SQLE
SRD5A1
SRD5A2
AKR1D1
SREBF1
SREBF2
SRM
SRP9
SRP14
SRP19
SRP54
SRP68
SRP72
SRPR
SSR1
SSR2
SSR3
SSR4
STAR
SULT1E1
ELOVL4
STK11
SULT1A2
STX1A
STXBP1
SULT1A1
SULT1A3
SULT2B1
SUOX
SULT2A1
ABCC8
MED22
VAMP2
SYT5
TALDO1
TAT
TAZ
TBCA
TBCC
TBCD
TBCE
TBL1X
TBXAS1
MLX
TCP1
TDO2
TEAD1
TEAD4
TEAD3
TH
TK1
TK2
TKT
TM7SF2
TP53
TPH1
TPI1
TPMT
TPO
TPR
CCT3
TSHB
TST
TSTA3
TUBA4A
TUBA3C
TUBB2A
TXN
TXNRD1
TYMS
TYR
TYRP1
UBA52
UGCG
UGDH
UGP2
UGT2B4
UGT2B7
UGT2B10
UGT2B15
UGT2B17
UGT8
UCK2
UMPS
UPP1
UROD
UROS
VBP1
VDAC1
WARS
EIF4H
XDH
XPO1
YWHAB
YWHAZ
ZFP36
MOGS
TUBA1A
ALDH5A1
PLA2G7
TUSC3
NUP214
CUBN
SLC25A16
PDHX
AAAS
ANP32A
ST8SIA2
NCOA3
PNPLA4
USP11
TKTL1
ACOX2
ACOX3
NME5
PIP5K1A
PIP5K1B
PIP4K2B
PLA2G6
PLA2G10
SLC25A11
BBOX1
GNPAT
TEAD2
RAE1
GEMIN2
PIK3R3
NDST2
LIPF
DGKZ
DGKE
DGKD
DDO
CHST1
AGPS
DEGS1
KMO
PDXK
KHSRP
SLC25A12
PLA2G4C
RDH16
PPAP2A
PPAP2C
PPAP2B
PDE8B
AOC3
AKR1C3
ABCB11
NCOA1
PDE5A
ALDH4A1
EIF3A
EIF3B
EIF3C
EIF3D
EIF3F
EIF3G
EIF3H
EIF3I
EIF3J
JMJD7-PLA2G4B
HYAL2
DGAT1
B4GALT4
B4GALT3
B4GALT2
ABCC3
GPAA1
TNFSF13
CDS2
MTMR1
FBP2
FPGT
PEX11A
SUCLG2
SUCLG1
SUCLA2
DPM1
DPM2
INPP4B
CES2
IQGAP1
GMPS
HDAC3
ALDH1A2
PROZ
SYNJ1
SYNJ2
SPHK1
SGPL1
SLC5A6
EIF2B4
EIF2B3
EIF2B2
EIF2B5
EIF2S2
MTMR3
MTMR2
GYG2
KYNU
MGAM
P4HA2
CH25H
RPL14
NFS1
PAPSS2
PAPSS1
PIGQ
MTMR6
MTMR7
MTMR4
SLC16A4
SLC16A3
RQCD1
DGKI
VAPB
VAPA
LRAT
GCNT3
DHRS3
MAPKAPK2
MED14
B4GALT6
B4GALT5
CNOT8
NDST3
RPL23
GRHPR
LIPG
HS6ST1
MED21
FADS2
ABCG2
CHST2
MED23
MED17
MED26
MED27
MED7
GSTO1
GGPS1
PCYT1B
CHST3
MED20
PIGL
PIGB
PGS1
PSMF1
AKAP5
PMPCB
GAL3ST1
SPTLC2
TECR
POLR1C
PTGES
MINPP1
NR1D1
CLOCK
ENTPD4
PRDX6
NCOR1
NCOR2
GDA
ABCG1
GNA14
NUP155
SEC24C
HS2ST1
LPIN2
EIF5B
SDC3
NUP93
EDEM1
MLEC
EIF4A3
SPCS2
PTDSS1
TOMM20
NUPL1
LCMT2
PSMD6
MED24
TOMM70A
SEC24D
POM121
SMG7
FIG4
LPGAT1
RBM8A
GFPT2
HS3ST4
HS3ST3B1
HS3ST3A1
HS3ST2
HS3ST1
SLC23A2
SLC23A1
MED12
NUP153
SCO2
MED6
NR2E3
ACOT8
GNPDA1
GNE
MED16
PIGK
ABCC5
COX17
MUC12
SNUPN
GPC6
COL4A3BP
UST
PREB
NAMPT
AASS
LPCAT3
SLC25A13
SLC25A15
DHRS9
ALG3
NME6
PSMD14
GPHN
TIMM17B
AKR1A1
B3GNT3
WARS2
TUBA1B
BPNT1
TUBB3
TUBB4A
TUBB4B
CEPT1
PEMT
ST3GAL6
RAPGEF3
YAP1
PRMT5
CDIPT
SEC24B
LYPLA1
TIMM17A
ACAA2
TOMM40
ECI2
TIMM44
PFDN6
SLC25A17
SEC23A
NCOA2
NOP56
AGPAT1
AGPAT2
SPTLC1
SLC19A2
ARFGEF2
CCT7
CCT4
CCT2
TXNRD2
SLCO1B1
PAIP1
PAICS
ST6GALNAC2
POLR3F
POLR3G
POLR3C
MTX2
PMVK
B3GNT2
GNB5
EBP
CCT8
POLD3
UGT2B11
NUP50
AHCYL1
MTHFD2
NEU3
FTCD
PDE10A
HPSE
ME3
PPARGC1A
LYVE1
DHRS4
MAN1A2
RNPS1
UGT2A1
SEC61B
SDS
SLC27A5
SLC27A2
GLIPR1
RAPGEF4
KERA
NUPL2
HIBADH
POLR3A
PLA2G16
LSM6
NUDT5
TREH
INMT
DDX20
RPL35
GALNT6
GALNT5
CA5B
MAN1B1
MGAT4B
B4GALT7
LYPLA2
MGAT4A
FKBP9
EXOSC8
MGLL
CASC3
XRN2
DOLK
CHSY1
SEC31A
DIS3
ARSG
SACM1L
NCBP2
SEPHS2
SEPHS1
RPIA
CCT5
NT5C2
EXOSC7
SMG1
NCOA6
NMNAT2
CDK19
NUP205
GPD1L
LPIN1
GANAB
PSME4
PMPCA
NUP210
PLCB1
SMG6
ACSL6
SIN3B
SMG5
AHCYL2
MED13L
PIP5K1C
EXOSC2
MLYCD
SLC44A1
GCAT
TRAM1
ETHE1
QPRT
SEC11A
SEC61G
HAAO
NUP188
RPL13A
NNT
PIK3R5
SLC16A8
PIGN
CHST5
AMACR
CA14
NUP62
EDC4
PLD3
POLA2
LSM5
PLA2G15
GSPT2
PITPNB
PISD
NAT6
PGLS
LSM4
SAMM50
MGAT4C
SUMF2
RPL36
POLR1A
MTHFD1L
CNOT10
GEMIN5
WWTR1
SIN3A
DAK
UPF2
GLCE
HACL1
LDLRAP1
FBXW2
FBXL3
PHGDH
B3GAT3
TIAM2
FBXL5
KCNG2
FBXO6
FBXO4
HIBCH
PLA2G2D
AK5
GALNT8
GAPDHS
TIMM10B
TIMM13
TIMM10
TIMM9
TIMM8B
OPLAH
AP3M1
PABPC1
TPK1
ACAD8
ANKRD1
B3GAT1
ST6GALNAC4
PDE7B
INPP5J
CHIA
GLS2
GNMT
COQ2
TNFRSF21
LSM1
LSM3
DHDH
MOCS3
HPGDS
EIF3K
MAT2B
SLCO1B3
DCPS
SPCS1
MCTS1
C1GALT1C1
MED4
PHPT1
GRHL1
ALG5
CNOT7
PYCR2
NME7
GMPPB
GMPPA
SEC61A1
TIMM22
ALG6
DSE
DNMT3L
CERS2
DMGDH
PSAT1
PLA2G2E
NT5C
ZNRD1
PIK3R4
RRM2B
G0S2
PLA2G3
CHST11
GALNT9
GEMIN4
PNPLA8
RDH8
AK3
NSDHL
PDE11A
MED31
AMDHD2
EXOSC3
EXOSC1
PAM16
ST8SIA3
LAP3
TXNDC12
APIP
POLR1D
MLXIPL
ABHD5
RDH11
RPL26L1
SAR1B
ANGPTL4
HSD17B12
AADAT
HAO2
PLCE1
ACP6
PIGP
NT5C3A
PIPOX
GMPR2
GCNT4
CHST15
CSAD
HEMK1
PRKAG2
LCMT1
ISYNA1
HSD17B7
SCLY
AZIN1
MED15
PIGT
OAZ3
ACSL5
CMPK1
POLR3K
UPB1
INPP5K
GNG13
PHAX
GALNT7
NUDT9
PANK1
NUP54
POLE3
NANS
GNG2
DPM3
HAO1
FBXW5
XRN1
CHPF2
UGT2B28
SMOX
EXOSC4
TOMM7
UGT1A10
UGT1A8
UGT1A7
UGT1A6
UGT1A5
UGT1A9
UGT1A4
UGT1A1
UGT1A3
CRLS1
CROT
PDP1
MED18
PIGG
RETSAT
ELOVL2
LPCAT2
UCKL1
PIGX
ACSM5
MOCOS
PDPR
MED9
PNPO
SEC61A2
SMG8
NADSYN1
TMLHE
ETNK2
PANK4
ADI1
PGM2
FBXW7
PI4K2B
RFK
AGPAT5
ACER3
CHDH
PI4K2A
CSGALNACT2
ETNK1
CHST12
SMPD3
GALNT10
STAB2
NAGK
MIOX
MED29
SMPD4
PIGV
VAC14
POLR3B
FAR2
EDEM2
NUP133
CNDP2
AGK
OGDHL
UGGT2
CSGALNACT1
METTL2B
DCP1A
ADCY10
ALLC
ACSS2
CMAS
GNG12
SMG9
ALG1
GPCPD1
CCBL2
CTPS2
CHST7
INPP5E
ASAH2
EIF5A2
POLE4
MUC13
SPHK2
UGGT1
AGPAT3
AGPAT4
BDH2
C1GALT1
EXOSC5
MCCC1
NT5M
NIT2
TOMM22
CHPT1
AKR1B10
PNPLA2
NUP107
MAN1C1
SLC44A2
DOLPP1
GALNT16
CNOT6
PDP2
GPAM
GBA2
GBA3
TRIB3
POLD4
G6PC2
LSM2
MUC3B
SQRDL
SRPRB
ENOPH1
PRUNE
PRODH2
GNB4
ELOVL5
TRMT11
PPCDC
HPSE2
AASDHPPT
SPCS3
SRR
BCAN
GALNT11
KIF13A
OXCT2
MCCC2
ABCG5
ABCG8
WBSCR17
MTMR14
POLR1E
NDST4
PLA2G2F
HS3ST6
IPPK
CERK
NMNAT1
ELOVL1
GNPNAT1
LPIN3
AGXT2
UPF3B
UPF3A
NADK
PYCRL
AACS
VKORC1
GGCT
NUP37
ALG8
ELOVL6
WDR77
ALG12
MBOAT7
THTPA
B3GNT4
CHPF
CERS4
ACSS3
GALNT14
ARSJ
SRD5A3
PANK3
MANEA
GALNT12
PPCS
TBL1XR1
GEMIN7
ALG9
UGT2A3
AGMAT
GEMIN6
PIP4K2C
ALG13
PLBD1
LPCAT1
NUP85
L2HGDH
ELOVL7
PANK2
SEMA6D
PGAP1
PTGES2
UXS1
EDC3
EDEM3
HSD3B7
GRPEL1
FLAD1
PNPLA3
COASY
SLC19A3
SLC44A4
STARD5
NPL
TUBB1
SLC25A32
PTDSS2
SGPP1
PLA2G12A
AMN
MED25
HYI
SEH1L
ELOVL3
DOHH
CHST9
UCK1
NUDT12
INHBE
LONP2
SLC25A2
B3GNT5
POLR1B
FAR1
MRI1
MED10
HAGHL
POLR3GL
ACSS1
TUBB6
NT5C1A
PLA2G12B
DGAT2
MCEE
GPT2
PIGO
CNDP1
B3GNT9
TUBA1C
AGPAT9
PLCD4
ADO
ALG10
ALG2
TNKS1BP1
EPT1
PNPT1
PLCZ1
SLC25A21
HS6ST2
MED30
MCFD2
SEC11C
CERS5
ACY3
IDI2
RFT1
LDHAL6B
G6PC3
TIMM50
MARS2
B3GNT7
NT5C1B
PIGM
TPTE2
ACPT
CGB5
PIGS
MUC16
FTMT
CGB8
GNG8
TGS1
SAT2
MED8
PLCD3
CHST14
SLC46A1
TUBA3D
WBSCR22
GALNT13
ACSM1
APOA5
GALNT15
MUCL1
EXOSC6
GSTO2
TPH2
AK7
PLD4
ADSSL1
DEGS2
PLA2G4E
ACSM2A
EARS2
CANT1
GGT6
AFMID
ACER1
CPT1C
B3GALT6
SLC44A3
PIGU
NUP35
CMPK2
MBOAT2
NEU4
ACMSD
SGPP2
GALM
DNAJC19
CHCHD4
UROC1
METTL6
GLYCTK
GNPDA2
ENPP6
PPARGC1B
GRPEL2
STARD4
ACOT12
B3GAT2
ADHFE1
AGPAT6
UPRT
GPR119
MUC17
NANP
PSMA8
MUC15
AMDHD1
ALG10B
RDH12
B3GNTL1
PIK3R6
STARD6
HSCB
GPAT2
UPP2
PPM1L
ARSK
MBOAT1
RDH10
AWAT2
LDHAL6A
DGKH
ADAL
NAGS
PHOSPHO1
CHST13
SGMS2
DCP2
GALNTL5
IDO2
POLR3H
B3GNT6
DCP1B
PAOX
ADCY4
LDHD
FUK
ALG14
PIKFYVE
PLD6
CERS3
SLC44A5
MED19
[truncated: 71 more rows]
